# Supplementary material for: Anatomical Characteristics of Cervicomedullary Compression on MRI Scans in Children with Achondroplasia
Source: J Imaging. 2024 Nov 14;10(11):291. doi: 10.3390/jimaging10110291 (PMC11595703; doi:10.3390/jimaging10110291)
Supplement: Supplementary file 1 [file jimaging-10-00291-s001.zip]

Archive with 1 entries (1 files):
- jimaging-3264353-supplementary.pdf
